# Supplementary material for: Correction: Photosymbiont associations persisted in planktic foraminifera during early Eocene hyperthermals at Shatsky Rise (Pacific Ocean)
Source: PLoS One. 2023 Oct 26;18(10):e0293770. doi: 10.1371/journal.pone.0293770 (PMC10602236; doi:10.1371/journal.pone.0293770)
Supplement: S1 Data — Table listing for each sample of the ODP sample name, age, species name, test size class, δ18O and δ13C value, and classification assigned here as “pre”, “peak”, or “post” event as well as the hyperthermal event the sample was associated with. (XLSX) [file pone.0293770.s001.xlsx]

## Sheet: JacksBleachingData_1209
Sample	Depth [rmcd]	Absolute Age [Ma]	Species	Size [μm]	d13C [per mil]	d18O [per mil]	Stage	Event
1209A-21H-2W_86-88	211.217	53.8158	A. soldadoensis	150	1.7244	-1.4147	Post	H2
1209A-21H-2W_86-88	211.217	53.8158	A. soldadoensis	180	1.9824	-1.5387	Post	H2
1209A-21H-2W_86-88	211.217	53.8158	A. soldadoensis	212	2.0074	-1.4817	Post	H2
1209A-21H-2W_86-88	211.217	53.8158	A. soldadoensis	250	2.119	-1.554	Post	H2
1209A-21H-2W_86-88	211.217	53.8158	A. soldadoensis	300	2.1174	-1.3017	Post	H2
1209A-21H-2W_86-88	211.217	53.8158	A. soldadoensis	355	2.355	-1.405	Post	H2
1209A-21H-2W_86-88	211.217	53.8158	M. subbotinae	150	2.1154	-1.3787	Post	H2
1209A-21H-2W_86-88	211.217	53.8158	M. subbotinae	180	2.3184	-1.2487	Post	H2
1209A-21H-2W_86-88	211.217	53.8158	M. subbotinae	212	2.5564	-1.3017	Post	H2
1209A-21H-2W_86-88	211.217	53.8158	M. subbotinae	250	2.7774	-1.3437	Post	H2
1209A-21H-2W_86-88	211.217	53.8158	M. subbotinae	300	2.7784	-1.1937	Post	H2
1209A-21H-2W_86-88	211.217	53.8158	M. subbotinae	355	3.0628	-1.2204	Post	H2
1209A-21H-2W_86-88	211.217	53.8158	S. roesnaesensis	150	1.0474	-0.6367	Post	H2
1209A-21H-2W_86-88	211.217	53.8158	S. roesnaesensis	180	1.1444	-0.5947	Post	H2
1209A-21H-2W_86-88	211.217	53.8158	S. roesnaesensis	212	1.1914	-0.5907	Post	H2
1209A-21H-2W_86-88	211.217	53.8158	S. roesnaesensis	250	1.2164	-0.3937	Post	H2
1209A-21H-2W_86-88	211.217	53.8158	S. roesnaesensis	300	1.5819	-0.8875	Post	H2
1209A-21H-2W_146-148	211.828	53.9495	A. soldadoensis	150	1.2468	-1.3274	Peak	H2
1209A-21H-2W_146-148	211.828	53.9495	A. soldadoensis	180	1.4048	-1.4134	Peak	H2
1209A-21H-2W_146-148	211.828	53.9495	A. soldadoensis	212	1.6938	-1.4304	Peak	H2
1209A-21H-2W_146-148	211.828	53.9495	A. soldadoensis	250	1.8408	-1.4304	Peak	H2
1209A-21H-2W_146-148	211.828	53.9495	A. soldadoensis	300	1.6268	-1.3054	Peak	H2
1209A-21H-2W_146-148	211.828	53.9495	A. soldadoensis	355	1.8069	-1.3365	Peak	H2
1209A-21H-2W_146-148	211.828	53.9495	A. soldadoensis	355	1.9633	-1.458	Peak	H2
1209A-21H-2W_146-148	211.828	53.9495	A. soldadoensis	355	1.7088	-1.4534	Peak	H2
1209A-21H-2W_146-148	211.828	53.9495	M. subbotinae	150	1.6618	-1.2004	Peak	H2
1209A-21H-2W_146-148	211.828	53.9495	M. subbotinae	180	1.8478	-1.2194	Peak	H2
1209A-21H-2W_146-148	211.828	53.9495	M. subbotinae	212	2.1988	-1.2524	Peak	H2
1209A-21H-2W_146-148	211.828	53.9495	M. subbotinae	250	2.2108	-1.5034	Peak	H2
1209A-21H-2W_146-148	211.828	53.9495	M. subbotinae	300	2.4258	-1.1934	Peak	H2
1209A-21H-2W_146-148	211.828	53.9495	M. subbotinae	355	2.6978	-1.3414	Peak	H2
1209A-21H-2W_146-148	211.828	53.9495	S. roesnaesensis	150	0.7668	-0.5324	Peak	H2
1209A-21H-2W_146-148	211.828	53.9495	S. roesnaesensis	180	0.8828	-0.5474	Peak	H2
1209A-21H-2W_146-148	211.828	53.9495	S. roesnaesensis	212	0.8858	-0.5544	Peak	H2
1209A-21H-2W_146-148	211.828	53.9495	S. roesnaesensis	250	0.8488	-0.5074	Peak	H2
1209A-21H-2W_146-148	211.828	53.9495	S. roesnaesensis	300	0.8219	-0.4315	Peak	H2
1209A-21H-2W_146-148	211.828	53.9495	S. roesnaesensis	300	0.7433	-0.557	Peak	H2
1209A-21H-3W_7.0-9.0	211.94	53.9677	A. soldadoensis	150	1.1334	-1.2237	Peak	H2
1209A-21H-3W_7.0-9.0	211.94	53.9677	A. soldadoensis	180	0.8634	-1.4537	Peak	H2
1209A-21H-3W_7.0-9.0	211.94	53.9677	A. soldadoensis	212	1.4814	-1.3687	Peak	H2
1209A-21H-3W_7.0-9.0	211.94	53.9677	A. soldadoensis	250	1.397	-1.3761	Peak	H2
1209A-21H-3W_7.0-9.0	211.94	53.9677	A. soldadoensis	300	1.224	-1.5191	Peak	H2
1209A-21H-3W_7.0-9.0	211.94	53.9677	A. soldadoensis	355	1.496	-1.4201	Peak	H2
1209A-21H-3W_7.0-9.0	211.94	53.9677	M. subbotinae	150	1.4604	-1.0977	Peak	H2
1209A-21H-3W_7.0-9.0	211.94	53.9677	M. subbotinae	180	1.5294	-1.1867	Peak	H2
1209A-21H-3W_7.0-9.0	211.94	53.9677	M. subbotinae	212	1.8754	-1.3187	Peak	H2
1209A-21H-3W_7.0-9.0	211.94	53.9677	M. subbotinae	250	1.899	-1.3581	Peak	H2
1209A-21H-3W_7.0-9.0	211.94	53.9677	M. subbotinae	300	2.107	-1.2871	Peak	H2
1209A-21H-3W_7.0-9.0	211.94	53.9677	M. subbotinae	355	2.15	-1.3241	Peak	H2
1209A-21H-3W_7.0-9.0	211.94	53.9677	S. roesnaesensis	150	0.6324	-0.6597	Peak	H2
1209A-21H-3W_7.0-9.0	211.94	53.9677	S. roesnaesensis	180	0.7224	-0.6927	Peak	H2
1209A-21H-3W_7.0-9.0	211.94	53.9677	S. roesnaesensis	212	0.6304	-0.6197	Peak	H2
1209A-21H-3W_7.0-9.0	211.94	53.9677	S. roesnaesensis	250	0.646	-0.4971	Peak	H2
1209A-21H-3W_7.0-9.0	211.94	53.9677	S. roesnaesensis	300	0.834	-0.7551	Peak	H2
1209A-21H-3W_18-20	212.063	53.9864	A. soldadoensis	150	1.5938	-1.3764	Pre	H2
1209A-21H-3W_18-20	212.063	53.9864	A. soldadoensis	180	1.7518	-1.3794	Pre	H2
1209A-21H-3W_18-20	212.063	53.9864	A. soldadoensis	212	1.8698	-1.3644	Pre	H2
1209A-21H-3W_18-20	212.063	53.9864	A. soldadoensis	250	1.8156	-1.446	Pre	H2
1209A-21H-3W_18-20	212.063	53.9864	A. soldadoensis	300	1.9566	-1.172	Pre	H2
1209A-21H-3W_18-20	212.063	53.9864	A. soldadoensis	355	1.9906	-1.392	Pre	H2
1209A-21H-3W_18-20	212.063	53.9864	M. subbotinae	150	2.0448	-1.1834	Pre	H2
1209A-21H-3W_18-20	212.063	53.9864	M. subbotinae	180	2.0658	-1.1524	Pre	H2
1209A-21H-3W_18-20	212.063	53.9864	M. subbotinae	212	2.1278	-1.2384	Pre	H2
1209A-21H-3W_18-20	212.063	53.9864	M. subbotinae	250	2.3396	-1.354	Pre	H2
1209A-21H-3W_18-20	212.063	53.9864	M. subbotinae	300	2.4256	-1.268	Pre	H2
1209A-21H-3W_18-20	212.063	53.9864	M. subbotinae	355	2.5516	-1.153	Pre	H2
1209A-21H-3W_18-20	212.063	53.9864	S. roesnaesensis	150	0.9818	-0.6674	Pre	H2
1209A-21H-3W_18-20	212.063	53.9864	S. roesnaesensis	180	0.9258	-0.5974	Pre	H2
1209A-21H-3W_18-20	212.063	53.9864	S. roesnaesensis	212	0.9558	-0.5014	Pre	H2
1209A-21H-3W_18-20	212.063	53.9864	S. roesnaesensis	250	1.0886	-0.528	Pre	H2
1209A-21H-3W_18-20	212.063	53.9864	S. roesnaesensis	300	1.2226	-0.577	Pre	H2
1209A-21H-3W_18-20	212.063	53.9864	S. roesnaesensis	355	1.0446	-0.301	Pre	H2
1209A-21H-3W_38-40	212.291	54.0211	A. soldadoensis	150	1.2333	-1.2498	Post	ETM2
1209A-21H-3W_38-40	212.291	54.0211	A. soldadoensis	180	1.4713	-1.4998	Post	ETM2
1209A-21H-3W_38-40	212.291	54.0211	A. soldadoensis	212	1.8303	-1.5328	Post	ETM2
1209A-21H-3W_38-40	212.291	54.0211	A. soldadoensis	250	1.9663	-1.2818	Post	ETM2
1209A-21H-3W_38-40	212.291	54.0211	A. soldadoensis	300	1.9953	-1.3218	Post	ETM2
1209A-21H-3W_38-40	212.291	54.0211	A. soldadoensis	355	2.1013	-1.3818	Post	ETM2
1209A-21H-3W_38-40	212.291	54.0211	A. soldadoensis	355	2.0793	-1.3268	Post	ETM2
1209A-21H-3W_38-40	212.291	54.0211	M. subbotinae	150	1.6103	-1.1298	Post	ETM2
1209A-21H-3W_38-40	212.291	54.0211	M. subbotinae	180	1.7443	-1.1578	Post	ETM2
1209A-21H-3W_38-40	212.291	54.0211	M. subbotinae	212	1.9173	-1.2398	Post	ETM2
1209A-21H-3W_38-40	212.291	54.0211	M. subbotinae	250	2.2853	-1.2948	Post	ETM2
1209A-21H-3W_38-40	212.291	54.0211	M. subbotinae	300	2.4043	-1.2328	Post	ETM2
1209A-21H-3W_38-40	212.291	54.0211	M. subbotinae	355	2.4573	-1.3748	Post	ETM2
1209A-21H-3W_38-40	212.291	54.0211	S. roesnaesensis	150	0.8163	-0.3858	Post	ETM2
1209A-21H-3W_38-40	212.291	54.0211	S. roesnaesensis	180	1.0153	-0.5208	Post	ETM2
1209A-21H-3W_38-40	212.291	54.0211	S. roesnaesensis	212	0.8643	-0.5918	Post	ETM2
1209A-21H-3W_38-40	212.291	54.0211	S. roesnaesensis	250	0.7903	-0.5838	Post	ETM2
1209A-21H-3W_38-40	212.291	54.0211	S. roesnaesensis	250	0.9362	-1.2827	Post	ETM2
1209A-21H-3W_38-40	212.291	54.0211	S. roesnaesensis	300	1.5463	-0.8398	Post	ETM2
1209A-21H-3W_38-40	212.291	54.0211	S. roesnaesensis	355	0.6403	-0.3748	Post	ETM2
1209A-21H-3W_47.5-49.5	212.399	54.0376	A. soldadoensis	180	1.02392	-1.62911	Peak	ETM2
1209A-21H-3W_47.5-49.5	212.399	54.0376	A. soldadoensis	212	1.0566	-1.6138	Peak	ETM2
1209A-21H-3W_47.5-49.5	212.399	54.0376	A. soldadoensis	212	1.07092	-1.60011	Peak	ETM2
1209A-21H-3W_47.5-49.5	212.399	54.0376	A. soldadoensis	250	1.4896	-1.5118	Peak	ETM2
1209A-21H-3W_47.5-49.5	212.399	54.0376	A. soldadoensis	300	1.5676	-1.5298	Peak	ETM2
1209A-21H-3W_47.5-49.5	212.399	54.0376	A. soldadoensis	355	1.6146	-1.3318	Peak	ETM2
1209A-21H-3W_47.5-49.5	212.399	54.0376	A. soldadoensis	355	1.6186	-1.3718	Peak	ETM2
1209A-21H-3W_47.5-49.5	212.399	54.0376	M. subbotinae	150	1.0446	-1.5328	Peak	ETM2
1209A-21H-3W_47.5-49.5	212.399	54.0376	M. subbotinae	212	1.54	-1.585	Peak	ETM2
1209A-21H-3W_47.5-49.5	212.399	54.0376	M. subbotinae	212	1.66092	-1.50311	Peak	ETM2
1209A-21H-3W_47.5-49.5	212.399	54.0376	M. subbotinae	250	1.9156	-1.4368	Peak	ETM2
1209A-21H-3W_47.5-49.5	212.399	54.0376	M. subbotinae	300	2.1156	-1.2608	Peak	ETM2
1209A-21H-3W_47.5-49.5	212.399	54.0376	M. subbotinae	355	2.3046	-1.3998	Peak	ETM2
1209A-21H-3W_47.5-49.5	212.399	54.0376	S. roesnaesensis	150	1.4936	-1.4238	Peak	ETM2
1209A-21H-3W_47.5-49.5	212.399	54.0376	S. roesnaesensis	212	0.6666	-0.5038	Peak	ETM2
1209A-21H-3W_47.5-49.5	212.399	54.0376	S. roesnaesensis	250	0.5886	-0.5268	Peak	ETM2
1209A-21H-3W_47.5-49.5	212.399	54.0376	S. roesnaesensis	300	0.6776	-0.6568	Peak	ETM2
1209A-21H-3W_47.5-49.5	212.399	54.0376	S. roesnaesensis	355	1.0006	-0.5108	Peak	ETM2
1209A-21H-3W_58-60	212.519	54.0614	A. soldadoensis	150	0.3423	-1.7038	Peak	ETM2
1209A-21H-3W_58-60	212.519	54.0614	A. soldadoensis	180	0.8313	-1.6128	Peak	ETM2
1209A-21H-3W_58-60	212.519	54.0614	A. soldadoensis	212	0.8476	-1.6918	Peak	ETM2
1209A-21H-3W_58-60	212.519	54.0614	A. soldadoensis	212	0.8143	-1.798	Peak	ETM2
1209A-21H-3W_58-60	212.519	54.0614	A. soldadoensis	250	1.0056	-1.6898	Peak	ETM2
1209A-21H-3W_58-60	212.519	54.0614	A. soldadoensis	250	1.0813	-1.637	Peak	ETM2
1209A-21H-3W_58-60	212.519	54.0614	A. soldadoensis	300	1.1943	-1.6708	Peak	ETM2
1209A-21H-3W_58-60	212.519	54.0614	A. soldadoensis	355	0.9343	-1.6108	Peak	ETM2
1209A-21H-3W_58-60	212.519	54.0614	A. soldadoensis	355	0.9336	-1.6424	Peak	ETM2
1209A-21H-3W_58-60	212.519	54.0614	A. soldadoensis	355	1.1167	-1.4183	Peak	ETM2
1209A-21H-3W_58-60	212.519	54.0614	M. subbotinae	150	1.0603	-1.2138	Peak	ETM2
1209A-21H-3W_58-60	212.519	54.0614	M. subbotinae	180	1.0783	-1.4698	Peak	ETM2
1209A-21H-3W_58-60	212.519	54.0614	M. subbotinae	212	1.1466	-1.5418	Peak	ETM2
1209A-21H-3W_58-60	212.519	54.0614	M. subbotinae	212	1.1613	-1.807	Peak	ETM2
1209A-21H-3W_58-60	212.519	54.0614	M. subbotinae	250	1.3686	-1.3618	Peak	ETM2
1209A-21H-3W_58-60	212.519	54.0614	M. subbotinae	250	1.3483	-1.41	Peak	ETM2
1209A-21H-3W_58-60	212.519	54.0614	M. subbotinae	300	1.6483	-1.3968	Peak	ETM2
1209A-21H-3W_58-60	212.519	54.0614	M. subbotinae	355	1.6843	-1.5338	Peak	ETM2
1209A-21H-3W_58-60	212.519	54.0614	S. roesnaesensis	150	0.3793	-0.6108	Peak	ETM2
1209A-21H-3W_58-60	212.519	54.0614	S. roesnaesensis	250	0.4166	-0.6258	Peak	ETM2
1209A-21H-3W_58-60	212.519	54.0614	S. roesnaesensis	355	0.7503	-1.6028	Peak	ETM2
1209A-21H-3W_68-70	212.618	54.1062	A. soldadoensis	150	1.8176	-1.23	Pre	ETM2
1209A-21H-3W_68-70	212.618	54.1062	A. soldadoensis	180	1.7686	-1.326	Pre	ETM2
1209A-21H-3W_68-70	212.618	54.1062	A. soldadoensis	212	2.1236	-1.438	Pre	ETM2
1209A-21H-3W_68-70	212.618	54.1062	A. soldadoensis	250	2.2906	-1.328	Pre	ETM2
1209A-21H-3W_68-70	212.618	54.1062	A. soldadoensis	300	2.2346	-1.288	Pre	ETM2
1209A-21H-3W_68-70	212.618	54.1062	A. soldadoensis	355	2.3356	-1.197	Pre	ETM2
1209A-21H-3W_68-70	212.618	54.1062	M. subbotinae	150	1.8166	-1.123	Pre	ETM2
1209A-21H-3W_68-70	212.618	54.1062	M. subbotinae	180	2.1596	-1.165	Pre	ETM2
1209A-21H-3W_68-70	212.618	54.1062	M. subbotinae	212	2.5456	-1.093	Pre	ETM2
1209A-21H-3W_68-70	212.618	54.1062	M. subbotinae	250	2.6786	-1.16	Pre	ETM2
1209A-21H-3W_68-70	212.618	54.1062	M. subbotinae	300	2.7546	-1.233	Pre	ETM2
1209A-21H-3W_68-70	212.618	54.1062	M. subbotinae	355	2.9176	-1.13	Pre	ETM2
1209A-21H-3W_68-70	212.618	54.1062	S. roesnaesensis	150	1.0686	-0.615	Pre	ETM2
1209A-21H-3W_68-70	212.618	54.1062	S. roesnaesensis	180	1.0686	-0.611	Pre	ETM2
1209A-21H-3W_68-70	212.618	54.1062	S. roesnaesensis	212	1.1296	-0.38	Pre	ETM2
1209A-21H-3W_68-70	212.618	54.1062	S. roesnaesensis	250	1.2166	-0.337	Pre	ETM2
1209A-21H-3W_68-70	212.618	54.1062	S. roesnaesensis	300	1.1626	-0.398	Pre	ETM2
1209A-21H-3W_68-70	212.618	54.1062	S. roesnaesensis	355	1.1546	-0.161	Pre	ETM2
1209A-21H-3W_77-79	212.706	54.146	A. soldadoensis	300	2.292	-1.5021	Pre	ETM2
1209A-21H-3W_77-79	212.706	54.146	A. soldadoensis	355	2.651	-1.339	Pre	ETM2
1209A-21H-3W_77-79	212.706	54.146	A. soldadoensis	180	2.1104	-1.5547	Pre	ETM2
1209A-21H-3W_77-79	212.706	54.146	A. soldadoensis	212	2.3034	-1.5857	Pre	ETM2
1209A-21H-3W_77-79	212.706	54.146	A. soldadoensis	250	2.266	-1.5511	Pre	ETM2
1209A-21H-3W_77-79	212.706	54.146	M. subbotinae	180	2.258	-1.4201	Pre	ETM2
1209A-21H-3W_77-79	212.706	54.146	M. subbotinae	212	2.6164	-1.3997	Pre	ETM2
1209A-21H-3W_77-79	212.706	54.146	M. subbotinae	250	2.757	-1.4461	Pre	ETM2
1209A-21H-3W_77-79	212.706	54.146	M. subbotinae	300	2.862	-1.5141	Pre	ETM2
1209A-21H-3W_77-79	212.706	54.146	M. subbotinae	355	2.97	-1.3631	Pre	ETM2
1209A-21H-3W_77-79	212.706	54.146	S. roesnaesensis	180	1.191	-0.7421	Pre	ETM2
1209A-21H-3W_77-79	212.706	54.146	S. roesnaesensis	212	1.2254	-0.5647	Pre	ETM2
1209A-21H-3W_77-79	212.706	54.146	S. roesnaesensis	250	1.298	-0.5641	Pre	ETM2
1209A-21H-3W_77-79	212.706	54.146	S. roesnaesensis	300	1.192	-0.5021	Pre	ETM2
1209A-21H-3W_77-79	212.706	54.146	S. roesnaesensis	355	1.183	-0.5851	Pre	ETM2
1209A-21H-3W_87-89	212.804	54.1901	A. soldadoensis	150	1.6838	-1.4164	Pre	ETM2
1209A-21H-3W_87-89	212.804	54.1901	A. soldadoensis	212	2.2388	-1.5914	Pre	ETM2
1209A-21H-3W_87-89	212.804	54.1901	A. soldadoensis	250	2.3098	-1.5404	Pre	ETM2
1209A-21H-3W_87-89	212.804	54.1901	A. soldadoensis	300	2.2688	-1.4434	Pre	ETM2
1209A-21H-3W_87-89	212.804	54.1901	A. soldadoensis	300	2.32092	-1.24511	Pre	ETM2
1209A-21H-3W_87-89	212.804	54.1901	A. soldadoensis	355	2.4598	-1.3814	Pre	ETM2
1209A-21H-3W_87-89	212.804	54.1901	M. subbotinae	150	1.9718	-1.1044	Pre	ETM2
1209A-21H-3W_87-89	212.804	54.1901	M. subbotinae	180	2.1668	-1.2554	Pre	ETM2
1209A-21H-3W_87-89	212.804	54.1901	M. subbotinae	212	2.3078	-1.3524	Pre	ETM2
1209A-21H-3W_87-89	212.804	54.1901	M. subbotinae	250	2.5568	-1.4304	Pre	ETM2
1209A-21H-3W_87-89	212.804	54.1901	M. subbotinae	300	2.7258	-1.2774	Pre	ETM2
1209A-21H-3W_87-89	212.804	54.1901	M. subbotinae	355	2.8788	-1.3194	Pre	ETM2
1209A-21H-3W_87-89	212.804	54.1901	S. roesnaesensis	150	1.0128	-0.5074	Pre	ETM2
1209A-21H-3W_87-89	212.804	54.1901	S. roesnaesensis	180	1.0358	-0.7614	Pre	ETM2
1209A-21H-3W_87-89	212.804	54.1901	S. roesnaesensis	212	1.1028	-0.6134	Pre	ETM2
1209A-21H-3W_87-89	212.804	54.1901	S. roesnaesensis	250	1.1348	-0.6644	Pre	ETM2
1209A-21H-3W_87-89	212.804	54.1901	S. roesnaesensis	300	1.0508	-0.5794	Pre	ETM2
1209A-21H-3W_87-89	212.804	54.1901	S. roesnaesensis	355	0.9363	-0.7008	Pre	ETM2
1209A-21H-3W_117-119	213.098	54.3225	A. soldadoensis	180	1.92392	-1.46811	Pre	ETM2
1209A-21H-3W_117-119	213.098	54.3225	A. soldadoensis	212	2.23592	-1.50911	Pre	ETM2
1209A-21H-3W_117-119	213.098	54.3225	A. soldadoensis	250	2.21592	-1.62011	Pre	ETM2
1209A-21H-3W_117-119	213.098	54.3225	A. soldadoensis	300	2.12692	-1.54911	Pre	ETM2
1209A-21H-3W_117-119	213.098	54.3225	A. soldadoensis	355	2.43192	-1.44911	Pre	ETM2
1209A-21H-3W_117-119	213.098	54.3225	M. subbotinae	150	2.01092	-1.36311	Pre	ETM2
1209A-21H-3W_117-119	213.098	54.3225	M. subbotinae	180	2.42892	-1.43911	Pre	ETM2
1209A-21H-3W_117-119	213.098	54.3225	M. subbotinae	212	2.53892	-1.38811	Pre	ETM2
1209A-21H-3W_117-119	213.098	54.3225	M. subbotinae	250	2.72092	-1.52611	Pre	ETM2
1209A-21H-3W_117-119	213.098	54.3225	M. subbotinae	300	2.83492	-1.37811	Pre	ETM2
1209A-21H-3W_117-119	213.098	54.3225	M. subbotinae	355	3.14192	-1.43511	Pre	ETM2
1209A-21H-3W_117-119	213.098	54.3225	S. roesnaesensis	150	1.04892	-0.904108	Pre	ETM2
1209A-21H-3W_117-119	213.098	54.3225	S. roesnaesensis	180	1.06292	-0.899108	Pre	ETM2
1209A-21H-3W_117-119	213.098	54.3225	S. roesnaesensis	212	1.13092	-0.821108	Pre	ETM2
1209A-21H-3W_117-119	213.098	54.3225	S. roesnaesensis	250	1.16892	-0.651108	Pre	ETM2
1209A-21H-3W_117-119	213.098	54.3225	S. roesnaesensis	300	1.21592	-0.634108	Pre	ETM2
1209A-21H-3W_117-119	213.098	54.3225	S. roesnaesensis	355	1.09492	-0.747108	Pre	ETM2
